# Supplementary material for: Molecular analysis of methanogenic archaea in the forestomach of the alpaca (Vicugna pacos)
Source: BMC Microbiol. 2012 Jan 5;12:1. doi: 10.1186/1471-2180-12-1 (PMC3292460; doi:10.1186/1471-2180-12-1)
Supplement: Additional file 1 — Table S1. List of individual 16S rRNA gene sequences identified in the forestomach of the alpaca and their corresponding GenBank accession. Identical sequences found more than once are indicated and grouped under a single representative with the same accession. [file 1471-2180-12-1-S1.XLS]

## Sheet: CROSS REFERENCE - FULL  
NEW NAME	OLD NAME	SAME AS	CLONES	OTU
AP5-001	AP5-001	AP5-018, AP5-027, AP5-035, AP5-128, AP5-189, AP5-190, AP5-205	8
AP5-002	AP5-003	AP5-003, AP5-007, AP5-016, AP5-019, AP5-020, AP5-028, AP5-042, AP5-058, AP5-078, AP5-109, AP5-118, AP5-148, AP5-149, AP5-172, AP5-201	16
AP5-003	AP5-004	AP-002	na
AP5-004	AP5-005		1
AP5-005	AP5-006		1
AP5-006	AP5-007		1
AP5-007	AP5-008	AP-002	na
AP5-008	AP5-009		1
AP5-009	AP5-010		1
AP5-010	AP5-011		1
AP5-011	AP5-012		1
AP5-012	AP5-013		1
AP5-013	AP5-014		1
AP5-014	AP5-015		1
AP5-015	AP5-016		1
AP5-016	AP5-018	AP5-002	na
AP5-017	AP5-019		1
AP5-018	AP5-020	AP5-001	na
AP5-019	AP5-021	AP5-002	na
AP5-020	AP5-023	AP5-002	na
AP5-021	AP5-024	AP5-123, AP5-134	3
AP5-022	AP5-025	AP5-024	2
AP5-023	AP5-026		1
AP5-024	AP5-027	AP5-022	na
AP5-025	AP5-029		1
AP5-026	AP5-030		1
AP5-027	AP5-031	AP5-001	na
AP5-028	AP5-032	AP5-002	na
AP5-029	AP5-033		1
AP5-030	AP5-034	AP5-107, AP5-156, AP5-208	4
AP5-031	AP5-035		1
AP5-032	AP5-036		1
AP5-033	AP5-037	DELETED	na
AP5-034	AP5-038		1
AP5-035	AP5-039	AP5-001	na
AP5-036	AP5-040		1
AP5-037	AP5-041		1
AP5-038	AP5-042		1
AP5-039	AP5-043	AP5-050, AP5-051, AP5-115, AP5-122, AP5-147, AP5-181, AP5-183, AP5-187, AP5-200	10
AP5-040	AP5-044	AP5-079, AP5-150	3
AP5-041	AP5-046		1
AP5-042	AP5-047	AP5-002	na
AP5-043	AP5-048		1
AP5-044	AP5-049		1
AP5-045	AP5-050		1
AP5-046	AP5-051		1
AP5-047	AP5-052		1
AP5-048	AP5-053	AP5-091	2
AP5-049	AP5-054		1
AP5-050	AP5-055	AP5-039	na
AP5-051	AP5-056	AP5-039	na
AP5-052	AP5-057		1
AP5-053	AP5-058		1
AP5-054	AP5-059		1
AP5-055	AP5-060		1
AP5-056	AP5-061		1
AP5-057	AP5-062	AP5-060, AP5-111, AP5-197	4
AP5-058	AP5-064	AP5-001	na
AP5-059	AP5-065		1
AP5-060	AP5-066	AP5-057	na
AP5-061	AP5-067		1
AP5-062	AP5-068		1
AP5-063	AP5-069		1
AP5-064	AP5-070		1
AP5-065	AP5-071		1
AP5-066	AP5-072	AP5-083, AP5-130, AP5-158, AP5-202	5
AP5-067	AP5-073		1
AP5-068	AP5-074		1
AP5-069	AP5-075		1
AP5-070	AP5-076		1
AP5-071	AP5-077		1
AP5-072	AP5-078		1
AP5-073	AP5-079		1
AP5-074	AP5-080		1
AP5-075	AP5-081		1
AP5-076	AP5-082		1
AP5-077	AP5-083		1
AP5-078	AP5-084	AP5-001	na
AP5-079	AP5-085	AP5-040	na
AP5-080	AP5-101		1
AP5-081	AP5-102		1
AP5-082	AP5-103		1
AP5-083	AP5-104	AP5-066	na
AP5-084	AP5-105		1
AP5-085	AP5-106		1
AP5-086	AP5-107		1
AP5-087	AP5-108		1
AP5-088	AP5-109		1
AP5-089	AP5-110		1
AP5-090	AP5-112		1
AP5-091	AP5-113	AP5-048	na
AP5-092	AP5-114		1
AP5-093	AP5-117		1
AP5-094	AP5-118		1
AP5-095	AP5-119		1
AP5-096	AP5-120	AP5-105	2
AP5-097	AP5-121		1
AP5-098	AP5-122		1
AP5-099	AP5-123		1
AP5-100	AP5-124		1
AP5-101	AP5-125		1
AP5-102	AP5-126		1
AP5-103	AP5-127		1
AP5-104	AP5-128		1
AP5-105	AP5-129	AP5-096	na
AP5-106	AP5-130		1
AP5-107	AP5-131	AP5-030	na
AP5-108	AP5-132		1
AP5-109	AP5-133	AP5-001	na
AP5-110	AP5-134		1
AP5-111	AP5-136	AP5-057	na
AP5-112	AP5-137		1
AP5-113	AP5-139		1
AP5-114	AP5-140	AP5-198	2
AP5-115	AP5-142	AP5-039	na
AP5-116	AP5-143		1
AP5-117	AP5-144		1
AP5-118	AP5-145	AP5-001	na
AP5-119	AP5-146		1
AP5-120	AP5-149		1
AP5-121	AP5-150		1
AP5-122	AP5-151	AP5-039	na
AP5-123	AP5-152	AP5-021	na
AP5-124	AP5-153		1
AP5-125	AP5-155		1
AP5-126	AP5-156		1
AP5-127	AP5-157		1
AP5-128	AP5-158	AP5-001	na
AP5-129	AP5-159		1
AP5-130	AP5-161	AP5-066	na
AP5-131	AP5-163		1
AP5-132	AP5-164		1
AP5-133	AP5-166		1
AP5-134	AP5-167	AP5-021	na
AP5-135	AP5-168		1
AP5-136	AP5-169		1
AP5-137	AP5-170		1
AP5-138	AP5-171		1
AP5-139	AP5-174		1
AP5-140	AP5-175		1
AP5-141	AP5-176		1
AP5-142	AP5-177		1
AP5-143	AP5-178		1
AP5-144	AP5-179		1
AP5-145	AP5-181		1
AP5-146	AP5-182		1
AP5-147	AP5-183	AP5-039	na
AP5-148	AP5-184	AP5-002	na
AP5-149	AP5-185	AP5-002	na
AP5-150	AP5-201	AP5-040	na
AP5-151	AP5-202		1
AP5-152	AP5-203		1
AP5-153	AP5-204		1
AP5-154	AP5-205	DELETED	na
AP5-155	AP5-206		1
AP5-156	AP5-207	AP5-030	na
AP5-157	AP5-208		1
AP5-158	AP5-209	AP5-066	na
AP5-159	AP5-210		1
AP5-160	AP5-211		1
AP5-161	AP5-213		1
AP5-162	AP5-214		1
AP5-163	AP5-215		1
AP5-164	AP5-216		1
AP5-165	AP5-217		1
AP5-166	AP5-218		1
AP5-167	AP5-219		1
AP5-168	AP5-221		1
AP5-169	AP5-222		1
AP5-170	AP5-223		1
AP5-171	AP5-224		1
AP5-172	AP5-225	AP5-002	na
AP5-173	AP5-227		1
AP5-174	AP5-228		1
AP5-175	AP5-229		1
AP5-176	AP5-231		1
AP5-177	AP5-232		1
AP5-178	AP5-233		1
AP5-179	AP5-234		1
AP5-180	AP5-235		1
AP5-181	AP5-236	AP5-039	na
AP5-182	AP5-237		1
AP5-183	AP5-238	AP5-039	na
AP5-184	AP5-239		1
AP5-185	AP5-240		1
AP5-186	AP5-241		1
AP5-187	AP5-242	AP5-039	na
AP5-188	AP5-243		1
AP5-189	AP5-244	AP5-001	na
AP5-190	AP5-246	AP5-001	na
AP5-191	AP5-249		1
AP5-192	AP5-250		1
AP5-193	AP5-251	DELETED	na
AP5-194	AP5-252		1
AP5-195	AP5-255		1
AP5-196	AP5-257		1
AP5-197	AP5-258	AP5-057	na
AP5-198	AP5-260	AP5-114	na
AP5-199	AP5-267	DELETED	na
AP5-200	AP5-269	AP5-039	na
AP5-201	AP5-271	AP5-002	na
AP5-202	AP5-272	AP5-066	na
AP5-203	AP5-273		1
AP5-204	AP5-274		1
AP5-205	AP5-275	AP5-001	na
AP5-206	AP5-276		1
AP5-207	AP5-277		1
AP5-208	AP5-279	AP5-030	na
AP5-209	AP5-283	DELETED	na
AP5-210	AP5-285		1

## Sheet: CROSS REFERENCE - CONDENSED  
CLONE ID	IDENTICAL CLONES	# OF IDENTICAL CLONES	GENBANK	OTU
AP4-001		1	JF301970	11
AP4-004		1	JF301971	8
AP4-007	AP4-034, AP4-415, AP6-097, AP9-339, AP9-356	6	JF301972	7
AP4-009	AP4-073, AP9-307	3	JF301973	3
AP4-010		1	JF301974	1
AP4-012	AP4-328, AP5-039, AP5-050, AP5-051, AP5-115, AP5-122, AP5-147, AP5-181, AP5-183, AP5-187, AP5-200, AP8-125, AP8-164, AP9-140	15	JF301975	7
AP4-013		1	JF301976	1
AP4-016	AP4-346	2	JF301977	1
AP4-017		1	JF301978	4
AP4-018	AP4-035, AP6-090, AP6-098, AP8-039	5	JF301979	1
AP4-019	AP4-042, AP4-052, AP4-061, AP4-108, AP4-159,AP4-167, AP4-216, AP4-365, AP4-403, AP5-066, AP5-083, AP5-130, AP5-158, AP5-202, AP6-062, AP8-016, AP8-092, AP8-170, AP8-199	20	JF301980	2
AP4-021		1	JF301981	1
AP4-023		1	JF301982	4
AP4-025		1	JF301983	1
AP4-026		1	JF301984	14
AP4-031		1	JF301985	4
AP4-037		1	JF301986	37
AP4-038		1	JF301987	23
AP4-039		1	JF301988	7
AP4-048		1	JF301989	2
AP4-049		1	JF301990	1
AP4-051		1	JF301991	4
AP4-053		1	JF301992	1
AP4-056		1	JF301993	4
AP4-057		1	JF301994	3
AP4-058		1	JF301995	3
AP4-059		1	JF301996	4
AP4-060		1	JF301997	2
AP4-065		1	JF301998	1
AP4-071		1	JF301999	2
AP4-074		1	JF302000	1
AP4-075		1	JF302001	3
AP4-077		1	JF302002	4
AP4-080		1	JF302003	4
AP4-081		1	JF302004	1
AP4-082	AP4-120, AP4-181, AP4-219	4	JF302005	1
AP4-105		1	JF302006	1
AP4-107	AP4-207	2	JF302007	9
AP4-111	AP4-175	2	JF302008	16
AP4-115		1	JF302009	24
AP4-116	AP4-214	2	JF302010	3
AP4-117		1	JF302011	14
AP4-118		1	JF302012	1
AP4-119	AP4-326, AP5-002, AP5-003, AP5-007, AP5-016, AP5-019, AP5-020, AP5-028, AP5-042, AP5-058, AP5-078, AP5-109, AP5-118, AP5-148, AP5-149, AP5-172, AP5-201, AP6-159, AP6-180, AP9-360, AP9-365	22	JF302013	6
AP4-121		1	JF302014	9
AP4-123		1	JF302015	1
AP4-127		1	JF302016	3
AP4-129	AP6-052, AP6-112, AP6-124, AP8-046, AP8-069, AP8-073	7	JF302017	5
AP4-131	AP4-180, AP4-182, AP4-367, AP4-408, AP5-127, AP6-016, AP6-043, AP6-066, AP6-077, AP6-096, AP6-130, AP9-002, AP9-020, AP9-026, AP9-146, AP9-270, AP9-305, AP9-342,AP9-344, AP9-357, AP9-366, AP9-367	23	JF302018	4
AP4-133		1	JF302019	1
AP4-135		1	JF302020	17
AP4-137		1	JF302021	4
AP4-138		1	JF302022	4
AP4-139		1	JF302023	3
AP4-140		1	JF302024	2
AP4-141		1	JF302025	19
AP4-142		1	JF302026	4
AP4-143	AP4-262	2	JF302027	10
AP4-144		1	JF302028	4
AP4-149		1	JF302029	2
AP4-150		1	JF302030	4
AP4-151	AP4-238	2	JF302031	9
AP4-152	AP4-280	2	JF302032	5
AP4-154		1	JF302033	13
AP4-155		1	JF302034	4
AP4-158		1	JF302035	5
AP4-160	AP4-179	2	JF302036	4
AP4-162		1	JF302037	16
AP4-163		1	JF302038	10
AP4-164	AP4-281, AP4-375, AP8-057, AP8-152, AP9-328	6	JF302039	11
AP4-169	AP4-233	2	JF302040	2
AP4-170		1	JF302041	2
AP4-171		1	JF302042	4
AP4-172		1	JF302043	2
AP4-173		1	JF302044	4
AP4-174		1	JF302045	17
AP4-176		1	JF302046	14
AP4-177		1	JF302047	2
AP4-178		1	JF302048	3
AP4-184		1	JF302049	1
AP4-185		1	JF302050	1
AP4-201		1	JF302051	4
AP4-202		1	JF302052	3
AP4-206		1	JF302053	9
AP4-208		1	JF302054	3
AP4-209		1	JF302055	3
AP4-217		1	JF302056	29
AP4-218		1	JF302057	5
AP4-220	AP4-275	2	JF302058	4
AP4-221		1	JF302059	1
AP4-222		1	JF302060	3
AP4-223		1	JF302061	3
AP4-224		1	JF302062	30
AP4-225		1	JF302063	2
AP4-226		1	JF302064	9
AP4-229		1	JF302065	30
AP4-230		1	JF302066	4
AP4-231	AP4-244, AP4-340	3	JF302067	5
AP4-234		1	JF302068	11
AP4-235		1	JF302069	5
AP4-236		1	JF302070	1
AP4-239		1	JF302071	4
AP4-240		1	JF302072	17
AP4-241		1	JF302073	4
AP4-242		1	JF302074	5
AP4-245		1	JF302075	7
AP4-246	AP4-272	2	JF302076	5
AP4-248		1	JF302077	14
AP4-249		1	JF302078	4
AP4-250	AP4-252	2	JF302079	1
AP4-255		1	JF302080	9
AP4-256		1	JF302081	2
AP4-257		1	JF302082	10
AP4-260		1	JF302083	14
AP4-261		1	JF302084	29
AP4-263		1	JF302085	2
AP4-265		1	JF302086	3
AP4-266		1	JF302087	4
AP4-267		1	JF302088	5
AP4-270		1	JF302089	14
AP4-273		1	JF302090	7
AP4-278		1	JF302091	13
AP4-284		1	JF302092	9
AP4-285		1	JF302093	13
AP4-319		1	JF302094	3
AP4-325		1	JF302095	9
AP4-332		1	JF302096	5
AP4-333		1	JF302097	8
AP4-336		1	JF302098	4
AP4-338	AP5-009, AP6-190, AP9-070, AP9-332, AP9-343	6	JF302099	5
AP4-345		1	JF302100	3
AP4-347		1	JF302101	3
AP4-354		1	JF302102	3
AP4-356		1	JF302103	2
AP4-358		1	JF302104	2
AP4-364		1	JF302105	1
AP4-374		1	JF302106	1
AP4-402		1	JF302107	2
AP4-407		1	JF302108	5
AP4-411		1	JF302109	4
AP4-414		1	JF302110	2
AP5-001	AP5-018, AP5-027, AP5-035, AP5-128, AP5-189, AP5-190, AP5-205	8	JF302111	12
AP5-004		1	JF302112	3
AP5-005		1	JF302113	12
AP5-006		1	JF302114	11
AP5-008		1	JF302115	2
AP5-010		1	JF302116	3
AP5-011		1	JF302117	1
AP5-012		1	JF302118	6
AP5-013		1	JF302119	5
AP5-014		1	JF302120	1
AP5-015		1	JF302121	10
AP5-017		1	JF302122	12
AP5-021	AP5-123, AP5-134, AP6-095, AP6-205	5	JF302123	3
AP5-022	AP5-024	2	JF302124	6
AP5-023		1	JF302125	2
AP5-025		1	JF302126	3
AP5-029		1	JF302127	14
AP5-030	AP5-107, AP5-156, AP5-208	4	JF302128	1
AP5-031		1	JF302129	6
AP5-032		1	JF302130	5
AP5-034		1	JF302131	7
AP5-036		1	JF302132	6
AP5-037		1	JF302133	6
AP5-038		1	JF302134	7
AP5-040	AP5-079, AP5-150, AP6-047, AP9-101, AP9-314	6	JF302135	3
AP5-043		1	JF302136	2
AP5-044		1	JF302137	1
AP5-045		1	JF302138	3
AP5-046		1	JF302139	25
AP5-047		1	JF302140	3
AP5-048	AP5-091	2	JF302141	11
AP5-049		1	JF302142	1
AP5-052		1	JF302143	1
AP5-053		1	JF302144	20
AP5-054		1	JF302145	38
AP5-055		1	JF302146	5
AP5-056		1	JF302147	1
AP5-057	AP5-060, AP5-111, AP5-197	4	JF302148	11
AP5-059		1	JF302149	9
AP5-061		1	JF302150	6
AP5-062		1	JF302151	3
AP5-063		1	JF302152	1
AP5-065		1	JF302153	3
AP5-067		1	JF302154	9
AP5-068		1	JF302155	3
AP5-069		1	JF302156	6
AP5-070	AP6-008, AP6-054, AP6-187	4	JF302157	2
AP5-071		1	JF302158	9
AP5-072		1	JF302159	3
AP5-073		1	JF302160	21
AP5-074		1	JF302161	39
AP5-075		1	JF302162	1
AP5-076		1	JF302163	3
AP5-077		1	JF302164	12
AP5-080		1	JF302165	7
AP5-081		1	JF302166	3
AP5-082		1	JF302167	3
AP5-084		1	JF302168	5
AP5-085		1	JF302169	6
AP5-086		1	JF302170	6
AP5-087		1	JF302171	7
AP5-088		1	JF302172	7
AP5-089		1	JF302173	26
AP5-090		1	JF302174	5
AP5-092		1	JF302175	20
AP5-093		1	JF302176	2
AP5-094		1	JF302177	12
AP5-095		1	JF302178	1
AP5-096	AP5-105, AP9-157, AP9-318	4	JF302179	13
AP5-097		1	JF302180	1
AP5-098		1	JF302181	20
AP5-099		1	JF302182	20
AP5-100		1	JF302183	27
AP5-101		1	JF302184	12
AP5-102		1	JF302185	12
AP5-103		1	JF302186	7
AP5-104		1	JF302187	6
AP5-106		1	JF302188	3
AP5-108		1	JF302189	3
AP5-110		1	JF302190	5
AP5-112		1	JF302191	12
AP5-113		1	JF302192	5
AP5-114	AP5-198	2	JF302193	31
AP5-116		1	JF302194	3
AP5-117		1	JF302195	3
AP5-119		1	JF302196	16
AP5-120		1	JF302197	7
AP5-121		1	JF302198	5
AP5-124		1	JF302199	1
AP5-125		1	JF302200	1
AP5-126		1	JF302201	19
AP5-129		1	JF302202	3
AP5-131		1	JF302203	3
AP5-132		1	JF302204	5
AP5-133		1	JF302205	1
AP5-135		1	JF302206	3
AP5-136		1	JF302207	3
AP5-138		1	JF302208	16
AP5-139		1	JF302209	6
AP5-140		1	JF302210	9
AP5-141		1	JF302211	6
AP5-142		1	JF302212	6
AP5-143		1	JF302213	40
AP5-144		1	JF302214	13
AP5-145		1	JF302215	26
AP5-146		1	JF302216	41
AP5-151		1	JF302217	3
AP5-152		1	JF302218	2
AP5-153		1	JF302219	3
AP5-155		1	JF302220	3
AP5-157		1	JF302221	2
AP5-159		1	JF302222	12
AP5-160		1	JF302223	11
AP5-161		1	JF302224	6
AP5-162		1	JF302225	7
AP5-163		1	JF302226	32
AP5-164		1	JF302227	5
AP5-165		1	JF302228	3
AP5-166		1	JF302229	3
AP5-167		1	JF302230	7
AP5-168		1	JF302231	3
AP5-169		1	JF302232	1
AP5-170		1	JF302233	2
AP5-171		1	JF302234	6
AP5-173		1	JF302235	2
AP5-174		1	JF302236	5
AP5-175		1	JF302237	3
AP5-176		1	JF302238	7
AP5-177		1	JF302239	1
AP5-179		1	JF302240	12
AP5-180		1	JF302241	1
AP5-182		1	JF302242	12
AP5-185		1	JF302243	3
AP5-186		1	JF302244	1
AP5-188		1	JF302245	7
AP5-191		1	JF302246	33
AP5-192		1	JF302247	2
AP5-194		1	JF302248	12
AP5-195		1	JF302249	3
AP5-196		1	JF302250	6
AP5-203		1	JF302251	6
AP5-204		1	JF302252	11
AP5-206		1	JF302253	5
AP5-207		1	JF302254	6
AP5-210		1	JF302255	1
AP6-001		1	JF302256	15
AP6-002		1	JF302257	4
AP6-003	AP8-002, AP8-025, AP8-032, AP8-033, AP8-070, AP8-090, AP8-099, AP8-109, AP8-156, AP9-109, AP9-235, AP9-302, AP9-324	14	JF302258	1
AP6-004		1	JF302259	3
AP6-005		1	JF302260	22
AP6-006	AP6-147	2	JF302261	6
AP6-007		1	JF302262	1
AP6-009		1	JF302263	2
AP6-010		1	JF302264	34
AP6-011	AP6-020, AP6-068	3	JF302265	10
AP6-012		1	JF302266	1
AP6-013		1	JF302267	2
AP6-014		1	JF302268	9
AP6-015		1	JF302269	5
AP6-017	AP6-166	2	JF302270	9
AP6-018		1	JF302271	3
AP6-019		1	JF302272	12
AP6-021		1	JF302273	2
AP6-022		1	JF302274	10
AP6-023	AP6-080	2	JF302275	3
AP6-024		1	JF302276	19
AP6-025		1	JF302277	4
AP6-026		1	JF302278	1
AP6-027		1	JF302279	3
AP6-028		1	JF302280	2
AP6-029		1	JF302281	16
AP6-030		1	JF302282	8
AP6-031	AP6-048, AP6-063, AP6-074, AP6-082, AP6-091, AP6-114, AP6-115, AP6-116, AP6-127, AP6-148, AP6-196, AP6-217, AP8-018, AP8-184	15	JF302283	2
AP6-032		1	JF302284	6
AP6-033		1	JF302285	5
AP6-034		1	JF302286	7
AP6-035		1	JF302287	1
AP6-036		1	JF302288	3
AP6-037		1	JF302289	20
AP6-038	AP8-196	2	JF302290	8
AP6-039		1	JF302291	2
AP6-041		1	JF302292	5
AP6-042		1	JF302293	3
AP6-044		1	JF302294	28
AP6-046		1	JF302295	9
AP6-049	AP6-110, AP6-133, AP6-144, AP6-146, AP6-154, AP6-155	7	JF302296	15
AP6-050		1	JF302297	35
AP6-051	AP6-145	2	JF302298	3
AP6-055		1	JF302299	6
AP6-056		1	JF302300	2
AP6-058		1	JF302301	17
AP6-059		1	JF302302	2
AP6-060		1	JF302303	3
AP6-061		1	JF302304	2
AP6-064		1	JF302305	2
AP6-065		1	JF302306	3
AP6-067		1	JF302307	2
AP6-069		1	JF302308	2
AP6-070		1	JF302309	2
AP6-071		1	JF302310	5
AP6-072		1	JF302311	3
AP6-073		1	JF302312	2
AP6-075	AP6-169	2	JF302313	5
AP6-078		1	JF302314	2
AP6-079	AP6-151	2	JF302315	8
AP6-083	AP6-094	2	JF302316	5
AP6-084		1	JF302317	4
AP6-085		1	JF302318	14
AP6-086		1	JF302319	18
AP6-087		1	JF302320	23
AP6-088		1	JF302321	3
AP6-089		1	JF302322	6
AP6-092		1	JF302323	3
AP6-093		1	JF302324	12
AP6-099		1	JF302325	6
AP6-100		1	JF302326	2
AP6-102		1	JF302327	6
AP6-103		1	JF302328	10
AP6-104		1	JF302329	5
AP6-105		1	JF302330	1
AP6-106		1	JF302331	3
AP6-107		1	JF302332	2
AP6-108		1	JF302333	5
AP6-109		1	JF302334	7
AP6-111		1	JF302335	11
AP6-117		1	JF302336	2
AP6-118		1	JF302337	2
AP6-119		1	JF302338	2
AP6-120		1	JF302339	7
AP6-121		1	JF302340	2
AP6-122		1	JF302341	42
AP6-123		1	JF302342	11
AP6-125		1	JF302343	1
AP6-126		1	JF302344	3
AP6-128		1	JF302345	4
AP6-129		1	JF302346	3
AP6-134		1	JF302347	4
AP6-136		1	JF302348	5
AP6-137		1	JF302349	5
AP6-138		1	JF302350	2
AP6-139		1	JF302351	27
AP6-140		1	JF302352	19
AP6-141		1	JF302353	2
AP6-142		1	JF302354	10
AP6-143		1	JF302355	15
AP6-149		1	JF302356	6
AP6-150		1	JF302357	10
AP6-152		1	JF302358	2
AP6-153		1	JF302359	11
AP6-156		1	JF302360	2
AP6-157		1	JF302361	2
AP6-160		1	JF302362	14
AP6-161		1	JF302363	2
AP6-163		1	JF302364	3
AP6-164		1	JF302365	2
AP6-165		1	JF302366	10
AP6-167		1	JF302367	3
AP6-168		1	JF302368	3
AP6-170		1	JF302369	4
AP6-171		1	JF302370	26
AP6-172		1	JF302371	17
AP6-173		1	JF302372	5
AP6-174		1	JF302373	1
AP6-175		1	JF302374	4
AP6-176		1	JF302375	2
AP6-178		1	JF302376	3
AP6-179		1	JF302377	6
AP6-181		1	JF302378	7
AP6-182		1	JF302379	10
AP6-183		1	JF302380	1
AP6-184		1	JF302381	25
AP6-186		1	JF302382	4
AP6-188		1	JF302383	12
AP6-189	AP6-203	2	JF302384	14
AP6-191		1	JF302385	3
AP6-192		1	JF302386	10
AP6-193		1	JF302387	10
AP6-194		1	JF302388	7
AP6-195		1	JF302389	2
AP6-197		1	JF302390	5
AP6-198	AP6-200	2	JF302391	1
AP6-199		1	JF302392	28
AP6-202		1	JF302393	4
AP6-204		1	JF302394	3
AP6-206		1	JF302395	4
AP6-207		1	JF302396	43
AP6-208		1	JF302397	10
AP6-209		1	JF302398	2
AP6-210		1	JF302399	5
AP6-211		1	JF302400	5
AP6-212		1	JF302401	6
AP6-213		1	JF302402	6
AP6-214		1	JF302403	5
AP6-215		1	JF302404	2
AP6-216		1	JF302405	2
AP8-001	AP8-006, AP8-031, AP8-050, AP8-059, AP8-116, AP8-121, AP8-146, AP8-159, AP8-167, AP8-173, AP8-175, AP8-187	13	JF302406	8
AP8-003		1	JF302407	1
AP8-004		1	JF302408	3
AP8-005	AP8-008, AP8-010, AP8-042	4	JF302409	8
AP8-009		1	JF302410	1
AP8-011		1	JF302411	8
AP8-012		1	JF302412	22
AP8-013	AP8-054, AP8-107	3	JF302413	5
AP8-014		1	JF302414	7
AP8-015		1	JF302415	1
AP8-017	AP8-058	2	JF302416	5
AP8-019		1	JF302417	34
AP8-021		1	JF302418	9
AP8-022		1	JF302419	1
AP8-023		1	JF302420	1
AP8-024		1	JF302421	2
AP8-026		1	JF302422	1
AP8-027		1	JF302423	8
AP8-028		1	JF302424	3
AP8-029		1	JF302425	21
AP8-030	AP8-035	2	JF302426	3
AP8-034		1	JF302427	9
AP8-036		1	JF302428	1
AP8-037		1	JF302429	2
AP8-038	AP8-040, AP8-061, AP8-064, AP8-083	5	JF302430	6
AP8-041		1	JF302431	1
AP8-043		1	JF302432	1
AP8-045	AP8-155, AP8-201	3	JF302433	1
AP8-047	AP8-048	2	JF302434	1
AP8-049		1	JF302435	28
AP8-053		1	JF302436	3
AP8-055	AP8-072	2	JF302437	8
AP8-056		1	JF302438	19
AP8-060		1	JF302439	2
AP8-063	AP8-206	2	JF302440	5
AP8-065		1	JF302441	1
AP8-066		1	JF302442	4
AP8-067	AP8-100, AP9-025	3	JF302443	3
AP8-068	AP8-191	2	JF302444	1
AP8-071		1	JF302445	7
AP8-074		1	JF302446	3
AP8-075		1	JF302447	8
AP8-076	AP8-202	2	JF302448	1
AP8-078		1	JF302449	23
AP8-079		1	JF302450	7
AP8-080		1	JF302451	21
AP8-081		1	JF302452	3
AP8-082		1	JF302453	44
AP8-084		1	JF302454	1
AP8-086	AP8-212	2	JF302455	3
AP8-087		1	JF302456	8
AP8-088		1	JF302457	45
AP8-089		1	JF302458	5
AP8-091		1	JF302459	1
AP8-094		1	JF302460	1
AP8-095		1	JF302461	8
AP8-096		1	JF302462	2
AP8-097	AP8-128, AP8-145	3	JF302463	14
AP8-098		1	JF302464	9
AP8-102		1	JF302465	1
AP8-103	AP8-160	2	JF302466	1
AP8-104		1	JF302467	1
AP8-105		1	JF302468	9
AP8-106		1	JF302469	2
AP8-108		1	JF302470	9
AP8-110		1	JF302471	1
AP8-111		1	JF302472	8
AP8-112		1	JF302473	3
AP8-113		1	JF302474	5
AP8-114		1	JF302475	3
AP8-115		1	JF302476	8
AP8-117	AP8-123	2	JF302477	22
AP8-118		1	JF302478	1
AP8-119	AP8-147, AP8-195	3	JF302479	9
AP8-120	AP8-197	2	JF302480	1
AP8-122		1	JF302481	5
AP8-124	AP8-183	2	JF302482	3
AP8-126		1	JF302483	1
AP8-127		1	JF302484	11
AP8-129		1	JF302485	3
AP8-130		1	JF302486	5
AP8-131	AP9-163, AP9-168, AP9-170, AP9-284	5	JF302487	1
AP8-132		1	JF302488	1
AP8-133		1	JF302489	1
AP8-134		1	JF302490	8
AP8-135		1	JF302491	4
AP8-136		1	JF302492	3
AP8-137		1	JF302493	13
AP8-138		1	JF302494	8
AP8-139		1	JF302495	11
AP8-140		1	JF302496	1
AP8-141		1	JF302497	21
AP8-142		1	JF302498	4
AP8-143		1	JF302499	8
AP8-144		1	JF302500	1
AP8-148		1	JF302501	5
AP8-149		1	JF302502	8
AP8-150		1	JF302503	46
AP8-153		1	JF302504	9
AP8-154		1	JF302505	7
AP8-157		1	JF302506	3
AP8-158		1	JF302507	14
AP8-162		1	JF302508	13
AP8-165		1	JF302509	1
AP8-166		1	JF302510	8
AP8-168		1	JF302511	7
AP8-169		1	JF302512	2
AP8-171		1	JF302513	8
AP8-174		1	JF302514	3
AP8-176		1	JF302515	27
AP8-177		1	JF302516	1
AP8-178	AP9-003, AP9-201, AP9-340, AP9-363	5	JF302517	4
AP8-179		1	JF302518	1
AP8-181		1	JF302519	1
AP8-182		1	JF302520	18
AP8-185		1	JF302521	5
AP8-186		1	JF302522	8
AP8-188		1	JF302523	9
AP8-189		1	JF302524	9
AP8-190		1	JF302525	14
AP8-200		1	JF302526	22
AP8-205		1	JF302527	8
AP8-208		1	JF302528	5
AP8-209		1	JF302529	23
AP8-210		1	JF302530	32
AP8-274		1	JF302617	1
AP9-001		1	JF302531	4
AP9-004		1	JF302532	5
AP9-006	AP9-142, AP9-165, AP9-334	4	JF302533	5
AP9-007		1	JF302534	4
AP9-009		1	JF302535	1
AP9-013		1	JF302536	1
AP9-016		1	JF302537	4
AP9-017		1	JF302538	21
AP9-022		1	JF302539	1
AP9-023		1	JF302540	13
AP9-028		1	JF302541	25
AP9-029	AP9-180, AP9-272	3	JF302542	7
AP9-034	AP9-035, AP9-105, AP9-126, AP9-127, AP9-174, AP9-241, AP9-275	8	JF302543	10
AP9-046		1	JF302544	24
AP9-048		1	JF302545	4
AP9-049		1	JF302546	7
AP9-052		1	JF302547	1
AP9-053		1	JF302548	3
AP9-054	AP9-058, AP9-212, AP9-251	4	JF302549	4
AP9-057	AP9-145, AP9-185, AP9-222	4	JF302550	18
AP9-062	AP9-216	2	JF302551	3
AP9-072		1	JF302552	47
AP9-104		1	JF302553	5
AP9-108		1	JF302554	2
AP9-110		1	JF302555	13
AP9-115		1	JF302556	2
AP9-116		1	JF302557	7
AP9-118		1	JF302558	8
AP9-119		1	JF302559	8
AP9-120		1	JF302560	4
AP9-121	AP9-147	2	JF302561	10
AP9-122		1	JF302562	4
AP9-123		1	JF302563	36
AP9-130	AP9-135, AP9-139	3	JF302564	10
AP9-131		1	JF302565	13
AP9-132		1	JF302566	4
AP9-134	AP9-335	2	JF302567	2
AP9-137		1	JF302568	9
AP9-138		1	JF302569	3
AP9-141		1	JF302570	13
AP9-143		1	JF302571	1
AP9-151		1	JF302572	9
AP9-155		1	JF302573	1
AP9-156		1	JF302574	48
AP9-159	AP9-223	2	JF302575	4
AP9-161		1	JF302576	4
AP9-166		1	JF302577	2
AP9-169		1	JF302578	36
AP9-171		1	JF302579	1
AP9-172		1	JF302580	3
AP9-173		1	JF302581	7
AP9-175		1	JF302582	7
AP9-176		1	JF302583	1
AP9-177		1	JF302584	4
AP9-178		1	JF302585	4
AP9-205		1	JF302586	10
AP9-206		1	JF302587	4
AP9-208		1	JF302588	8
AP9-211		1	JF302589	4
AP9-214		1	JF302590	49
AP9-218		1	JF302591	33
AP9-220		1	JF302592	5
AP9-221		1	JF302593	7
AP9-228		1	JF302594	4
AP9-231		1	JF302595	5
AP9-233		1	JF302596	5
AP9-236		1	JF302597	13
AP9-238		1	JF302598	4
AP9-239		1	JF302599	4
AP9-242		1	JF302600	4
AP9-243		1	JF302601	7
AP9-244		1	JF302602	17
AP9-245		1	JF302603	4
AP9-246		1	JF302604	50
AP9-247		1	JF302605	51
AP9-249		1	JF302606	4
AP9-250		1	JF302607	1
AP9-252		1	JF302608	1
AP9-253		1	JF302609	4
AP9-254		1	JF302610	4
AP9-255		1	JF302611	5
AP9-257		1	JF302612	4
AP9-258		1	JF302613	13
AP9-259		1	JF302614	11
AP9-263		1	JF302615	16
AP9-264		1	JF302616	5
AP9-276		1	JF302618	11
AP9-277		1	JF302619	8
AP9-278		1	JF302620	8
AP9-279		1	JF302621	4
AP9-285		1	JF302622	7
AP9-301		1	JF302623	5
AP9-303		1	JF302624	1
AP9-304		1	JF302625	13
AP9-308		1	JF302626	4
AP9-309		1	JF302627	1
AP9-313		1	JF302628	12
AP9-315		1	JF302629	4
AP9-316		1	JF302630	11
AP9-317		1	JF302631	4
AP9-319		1	JF302632	4
AP9-323		1	JF302633	4
AP9-329		1	JF302634	24
AP9-331		1	JF302635	4
AP9-333		1	JF302636	4
AP9-336		1	JF302637	4
AP9-337		1	JF302638	4
AP9-338		1	JF302639	12
AP9-346		1	JF302640	2
AP9-347		1	JF302641	4
AP9-351		1	JF302642	35
AP9-353		1	JF302643	4
AP9-359		1	JF302644	4
AP9-362		1	JF302645	24
AP9-364		1	JF302646	17
AP9-368		1	JF302647	2
